# Supplementary material for: RdDM-independent de novo and heterochromatin DNA methylation by plant CMT and DNMT3 orthologs
Source: Nat Commun. 2019 Apr 8;10:1613. doi: 10.1038/s41467-019-09496-0 (PMC6453930; doi:10.1038/s41467-019-09496-0)
Supplement: Supplementary file 3 — Source Data File [file 41467_2019_9496_MOESM3_ESM.xlsx]

## Sheet: Fig1c
Position	Context	Sequence	wt	rdr2	drm12	dnmt3a	dnmt3b	dnmt3ab	cmt	met
28	CHH	CCC	0.157323	0.0476	0.311111	0.285714	0	0	0.365385	0.0769231
29	CHH	CCA	0.0363636	0	0	0.047619	0	0	0	0
30	CHH	CAA	0.123737	0.0222	0.047619	0.0952381	0	0	0.0769231	0.0769231
33	CHH	CAC	0.281061	0.1163	0.387302	0.238095	0	0	0.291209	0.307692
35	CHH	CCT	0.0181818	0.0256	0.047619	0.047619	0	0	0	0.0769231
36	CHH	CTT	0.0765152	0.0256	0.114286	0.047619	0.05	0	0	0
49	CHG	CTG	0.710606	0.6585	0.501587	0.428571	0.79375	0.529762	0	0.923077
53	CHG	CAG	0.499495	0.4878	0.387302	0.380952	0.66875	0.535714	0	0.846154
58	CHH	CAT	0.244697	0.122	0.236508	0.190476	0	0	0	0.230769
63	CHG	CAG	0.579798	0.3846	0.387302	0.380952	0.676786	0.410714	0	0.923077
68	CHG	CAG	0.685606	0.3684	0.711111	0.52381	0.745536	0.541667	0	0.769231
71	CHG	CAG	0.759343	0.5556	0.822222	0.52381	0.9375	0.541667	0	1
76	CHH	CAA	0.229545	0.2895	0.48254	0.238095	0	0.0952381	0.0384615	0.230769
86	CG	ACGT	0.638131	0.6176	0.671429	0.47619	0.09375	0.047619	0.818681	0
91	CHH	CTT	0.0626263	0	0.284127	0.190476	0	0	0.0384615	0.230769
102	CG	TCGA	0.192424	0.08	0.188889	0	0.0625	0	0.107143	0
106	CHH	CCC	0.382828	0.1887	0.509524	0.333333	0	0	0.32967	0.230769
107	CHH	CCA	0.0583333	0.0179	0	0	0	0	0	0
108	CHH	CAC	0.518939	0.4211	0.679365	0.285714	0	0.0416667	0.442308	0.769231
110	CHH	CAA	0.154293	0.0175	0.114286	0.0952381	0.1	0.0416667	0.10989	0.0769231
113	CHH	CAT	0.30202	0.2615	0.509524	0.142857	0.03125	0	0.107143	0.0769231
130	CHG	CAG	0.699242	0.557	0.604762	0.47619	0.808036	0.72619	0	0.615385
133	CHH	CCA	0.14596	0.1235	0.312698	0.0952381	0	0	0.0769231	0.0769231
134	CHG	CAG	0.77601	0.7317	0.679365	0.619048	0.875	0.869048	0.0357143	1
137	CHH	CAA	0.132323	0.0602	0.0555556	0.0952381	0.03125	0	0	0.0769231
140	CHH	CCA	0.44697	0.3678	0.501587	0.380952	0	0	0.0384615	0.538462
141	CHG	CAG	0.735606	0.8353	0.904762	0.619048	0.964286	0.904762	0	1
147	CHH	CAC	0.395202	0.3846	0.538095	0.380952	0.03125	0	0.148352	0.538462
149	CHH	CCA	0.0777778	0.0649	0.320635	0.0952381	0	0	0.0357143	0.0769231
150	CHH	CAT	0.278283	0.2368	0.557143	0.285714	0	0	0	0.384615
156	CHH	CCA	0.140404	0.0714	0.103175	0.047619	0	0	0	0
157	CHH	CAT	0.128283	0.1127	0.169841	0.142857	0	0	0.0357143	0.153846
175	CHH	CCA	0.025	0.0179	0.103175	0.047619	0	0	0	0
176	CHH	CAC	0.489899	0.4444	0.830159	0.47619	0	0	0.489011	0.615385
178	CHH	CTT	0.065404	0.0179	0.225397	0.0952381	0	0	0	0
200	CHH	CAC	0.151768	0	0.15873	0.150794	0	0	0.0741758	0
202	CHG	CTG	0.781566	0.6842	0.877778	0.626984	0.933036	0.857143	0	0.307692
206	CHH	CAA	0.365909	0.339	0.615873	0.333333	0	0	0.337912	0.384615
211	CHG	CTG	0.593939	0.6308	0.679365	0.626984	0.789286	0.77381	0	0.153846
219	CHH	CAT	0.164141	0.2258	0.450794	0.190476	0	0	0	0.0769231
223	CHH	CAT	0.135354	0.1452	0.328571	0.142857	0.03125	0	0.0357143	0.153846
233	CHH	CAC	0.390909	0.1964	0.387302	0.404762	0	0	0.299451	0.153846
235	CHG	CTG	0.62601	0.7547	0.885714	0.674603	0.933036	0.767857	0	0.769231
239	CG	TCGC	0.673232	0.5556	0.952381	0.642857	0.0625	0.142857	0.925824	0
241	CG	GCGA	0.613131	0.68	0.838095	0.626984	0.129464	0.0952381	0.89011	0
254	CG	GCGC	0.810859	0.8182	1	0.785714	0.223214	0	1	0.230769
256	CG	GCGT	0.662121	0.7333	1	0.492063	0.191964	0	0.964286	0
260	CHH	CCA	0.0472222	0.093	0.103175	0	0	0	0	0
261	CHH	CAT	0.189394	0.1364	0.450794	0.190476	0	0	0.0714286	0.0769231
266	CHH	CAC	0.186616	0.0698	0.253968	0.198413	0	0	0	0
268	CHH	CCC	0.0681818	0.0455	0.169841	0.0952381	0	0.047619	0	0.0769231
269	CHH	CCC	0.0722222	0.0909	0.280952	0.246032	0	0.047619	0.0357143	0.230769
270	CHH	CCC	0.457576	0.4444	0.771429	0.436508	0	0	0.291209	0.692308
271	CHH	CCT	0.186111	0.0682	0.169841	0.0952381	0	0	0.0714286	0.0769231
272	CHH	CTA	0.159848	0.0444	0.103175	0.047619	0.05	0	0	0
275	CHH	CCC	0.137626	0.1333	0.150794	0.0952381	0	0	0.21978	0
276	CHH	CCT	0.137626	0.1364	0.169841	0.142857	0	0	0.142857	0.0769231
277	CHH	CTC	0.62904	0.5714	0.877778	0.531746	0	0.047619	0.557692	0.692308
279	CHH	CAA	0.0805556	0.0755	0.111111	0.0952381	0.341964	0.047619	0	0.0769231
289	CHG	CCG	0.025	0	0.0555556	0.047619	0	0	0	0
290	CG	CCGC	0.0181818	0.0161	0.0555556	0.0952381	0	0	0.153846	0
292	CHH	CCC	0.0555556	0.0164	0.177778	0	0	0	0	0
293	CHH	CCC	0.025	0.0164	0.0555556	0.047619	0	0	0	0
294	CHH	CCT	0.178283	0.2222	0.368254	0.198413	0	0	0	0.230769
295	CHG	CTG	0.660354	0.6984	1	0.833333	1	0.869048	0	0.923077
302	CHH	CCT	0.0472222	0	0.0555556	0	0	0	0	0
303	CHH	CTC	0.0808081	0.0303	0.15873	0.0952381	0.03125	0.047619	0.0741758	0
305	CHG	CTG	0.609091	0.6462	0.830159	0.579365	0.928571	0.863095	0	0.923077
310	CHG	CTG	0.572727	0.4769	0.896825	0.484127	0.892857	0.672619	0	0.769231
315	CHH	CAA	0.229798	0.2297	0.746032	0.388889	0.116964	0.0952381	0.0357143	0.230769
327	CHG	CAG	0.323232	0.28	0.660317	0.34127	0.548214	0.494048	0	0.153846
330	CHG	CTG	0.345202	0.2208	0.679365	0.388889	0.691964	0.279762	0	0.230769
334	CHH	CTA	0.182323	0.1389	0.273016	0.285714	0	0	0	0.230769
337	CHH	CCC	0.353283	0.2958	0.78254	0.436508	0	0.047619	0.335165	0.384615
338	CHH	CCA	0.105556	0.0694	0.612698	0.34127	0	0	0	0.230769
339	CHH	CAA	0.101768	0.0833	0.487302	0.198413	0.03125	0	0	0.153846
342	CHH	CAT	0.275253	0.1467	0.546032	0.293651	0	0	0.181319	0.230769
346	CHH	CTA	0.240657	0.2105	0.565079	0.349206	0	0.047619	0.225275	0.153846
362	CHH	CCA	0.216919	0.16	0.453968	0.293651	0	0	0.181319	0.230769
363	CHG	CAG	0.545455	0.4722	0.888889	0.603175	0.691964	0.642857	0	0.538462
367	CHH	CTA	0.221212	0.2375	0.726984	0.285714	0.05	0	0.148352	0.307692
372	CHH	CAT	0	0.05	0.15873	0.142857	0	0	0.0357143	0
375	CHH	CTA	0.123737	0.0857	0.214286	0.0555556	0	0	0.0384615	0
394	CHG	CAG	0.488131	0.6517	0.84127	0.746032	0.763393	0.39881	0	0.692308
400	CHH	CCT	0.0722222	0.0714	0.311111	0.142857	0	0	0.0384615	0
401	CHH	CTC	0.101768	0.1667	0.480952	0.198413	0	0	0.0384615	0
403	CHH	CCT	0.0431818	0.0238	0.280952	0.0952381	0	0	0	0
404	CHG	CTG	0.696717	0.6667	0.888889	0.952381	0.834821	0.494048	0	1
